# Supplementary material for: Synovial Fluid Interleukin Levels Cannot Distinguish between Prosthetic Joint Infection and Active Rheumatoid Arthritis after Hip or Knee Arthroplasty
Source: Diagnostics (Basel). 2022 May 11;12(5):1196. doi: 10.3390/diagnostics12051196 (PMC9140440; doi:10.3390/diagnostics12051196)
Supplement: Supplementary file 1 [file diagnostics-12-01196-s001.zip]

Archive with 1 entries (1 files):
- diagnostics-1694582-supplementary.pdf
